# Supplementary material for: Tumor purity-related genes for predicting the prognosis and drug sensitivity of DLBCL patients
Source: eLife. 2024 Jul 9;13:RP92841. doi: 10.7554/eLife.92841 (PMC11233133; doi:10.7554/eLife.92841)
Supplement: Supplementary file 3. [file elife-92841-supp3.xlsx]

## Sheet: Sheet1
NO.	CD206	CD32
1	1.32	0.03
2	0.14	0.04
3	0.02	0.11
4	0.1	0.12
5	0.27	0.13
6	0.06	0.14
7	0.91	0.26
8	16.9	0.29
9	0.06	0.32
10	0.06	0.34
11	0.03	0.39
12	1.09	0.48
13	0.26	0.66
14	0.39	0.87
15	0.08	0.95
16	2.27	1.04
17	0.08	1.06
18	0.01	1.28
19	0.16	1.3
20	0.18	2.13
21	0.08	2.17
22	4.21	2.23
23	0.06	2.26
24	0.22	2.29
25	0.36	2.44
26	0.68	3.24
27	0.79	3.25
28	0.13	3.64
29	0.31	4.56
30	0.28	5.43
31	0.04	5.84
32	1.18	7.08
33	0.05	9.1
34	0.27	12.01
35	7.69	12.16
36	0.11	12.74
37	0.02	13.26
38	0.13	15.3
39	1.72	20.8
40	0.06	25.07
41	0.19	27
42	0.37	30.76
43	3.75	36.06
44	1.11	38.54
