# Supplementary material for: Tumor purity-related genes for predicting the prognosis and drug sensitivity of DLBCL patients
Source: eLife. 2024 Jul 9;13:RP92841. doi: 10.7554/eLife.92841 (PMC11233133; doi:10.7554/eLife.92841)
Supplement: Supplementary file 4. [file elife-92841-supp4.xlsx]

## Sheet: Original Data
NO.	Diagnnosis	STATUS	OS(Days)	SEX	Age	Position	Intra Nodal/Extra Nodal	VCAN	VCAN	CD3G	CD3G	C1QB	C1QB	CD68	CD4	CD8
1	Non-GCB	0	3133	female	19	neck LN	Intra Nodal	188.36	Low	1	Low	12.33	Low	20	0	6.86
2	Non-GCB	1	221	female	63	others	Extra Nodal	60.25	Low	2.5	Low	0.21	Low	0.9	0.005	0.375
3	Non-GCB	0	1825	male	36	testis	Extra Nodal	213.73	Low	16.5	High	2.221	Low	14.25	0.565	0.16
4	Non-GCB	0	2121	male	45	colon	Extra Nodal	217.79	Low	19	High	5.87	Low	31.3	0	11.11
5	Non-GCB	0	1947	male	21	neck LN	Intra Nodal	225.9	Low	7	High	23.89	Low	23.35	0	1.955
6	Non-GCB	1	757	male	53	testis	Extra Nodal	215.46	Low	18	High	22.69	Low	15.95	0.005	15.575
7	Non-GCB	0	3069	female	51	colon	Extra Nodal	150.46	Low	2.6	High	1.708	Low	6.65	0.005	2.657
8	Non-GCB	0	1858	female	74	neck LN	Intra Nodal	265.28	Low	53	High	72.89	Low	35.75	0.005	7.92
9	Non-GCB	0	1873	female	63	others	Extra Nodal	194.44	Low	6	High	5.615	Low	5.95	0	3.005
10	Non-GCB	0	2291	female	36	colon	Extra Nodal	207.88	Low	14	High	3.487	Low	28.45	0.125	4.375
11	Non-GCB	0	2661	female	66	others	Extra Nodal	106.34	Low	14	High	0.474	Low	45.1	0	3.135
12	Non-GCB	0	3099	female	63	neck LN	Intra Nodal	220.9	Low	6	High	38.38	Low	8.4	0	1.065
13	Non-GCB	0	3034	female	48	neck LN	Intra Nodal	274.13	Low	28	High	75.25	Low	25.5	0.02	4.07
14	Non-GCB	0	1820	male	56	testis	Extra Nodal	233.44	Low	21.5	High	96.09	High	34.3	0.01	25.14
15	Non-GCB	1	1265	male	59	testis	Extra Nodal	201.62	Low	35	High	83.41	High	39.6	0.13	13.855
16	Non-GCB	0	1819	female	67	others	Extra Nodal	222.75	Low	43	High	55.16	Low	3.95	1.05	8.125
17	GCB	0	1823	female	76	colon	Extra Nodal	240.5	Low	4.6	High	46.07	Low	14.95	0	3.6945
18	Non-GCB	0	3504	female	31	groin LN	Intra Nodal	204.35	Low	60	High	31.16	Low	1.55	0.01	2.43
19	Non-GCB	1	484	female	63	neck LN	Intra Nodal	229.18	Low	36	High	67.16	Low	10.9	0.02	3.99
20	Non-GCB	0	1787	male	74	testis	Extra Nodal	53.06	Low	3.8	High	3.372	Low	27.3	0	1.149
21	GCB	0	4195	female	44	neck LN	Intra Nodal	224.9	Low	10	High	80.44	Low	5.7	1.15	1.58
22	GCB	0	4186	female	57	neck LN	Intra Nodal	217.18	Low	7.3	High	55.31	Low	2.25	0	1.12
23	Non-GCB	1	664	female	26	neck LN	Intra Nodal	224.75	Low	1.6	Low	95.39	High	5.7	0	0.24
24	Non-GCB	0	2731	male	63	neck LN	Intra Nodal	294.62	High	1	Low	59.34	Low	19.25	0	1.34
25	Non-GCB	0	1822	male	69	testis	Extra Nodal	289.41	High	23.7	High	113.99	High	46.7	0.04	20.12
26	Non-GCB	0	2694	male	53	testis	Extra Nodal	164.35	Low	0.4	Low	0.97	Low	25.55	0	1.079
27	Non-GCB	0	3498	male	66	testis	Extra Nodal	264.25	Low	1.1	Low	12.99	Low	14.6	0.01	0.621
28	GCB	0	1823	male	11	neck LN	Intra Nodal	293.32	High	2	Low	73.58	Low	13.2	0.006	1.12
29	Non-GCB	0	3365	male	79	others	Extra Nodal	247.31	Low	15	High	30.19	Low	47.4	0.0645	9.44
30	GCB	0	235	male	68	neck LN	Intra Nodal	223.31	Low	1.2	Low	75.16	Low	8.05	24.8275	1.065
31	Non-GCB	0	215	male	55	neck LN	Intra Nodal	293.02	High	10	High	126.61	High	7.2	0.004	5.045
32	GCB	0	1831	male	41	neck LN	Intra Nodal	295.72	High	41.5	High	61.85	Low	11.2	1.0395	18.4
33	Non-GCB	0	1828	female	62	neck LN	Intra Nodal	296.62	High	1.6	Low	113.65	High	16.55	0.18	3.675
34	Non-GCB	1	496	male	25	colon	Extra Nodal	250.57	Low	18	High	87.23	High	21.95	0	12
35	Non-GCB	0	1238	male	59	colon	Extra Nodal	295.58	High	0.5	Low	90.92	High	6.5	0	0.305
36	Non-GCB	1	776	female	74	neck LN	Intra Nodal	265.77	Low	2	Low	92.75	High	10.3	0.212	2.235
37	Non-GCB	0	2963	male	64	testis	Extra Nodal	288.73	High	9	High	71.72	Low	8.95	0.015	12.92
38	Non-GCB	0	1981	male	75	others	Extra Nodal	285.9	High	12	High	78.75	Low	19.5	0.026	7.915
39	Non-GCB	1	1260	female	34	colon	Extra Nodal	252.15	Low	1	Low	90.44	High	3.05	0	0.345
40	GCB	0	2484	male	58	neck LN	Intra Nodal	298.33	High	14	High	141.13	High	22.5	0	11.56
41	Non-GCB	0	1400	male	63	neck LN	Intra Nodal	297.99	High	45	High	73.59	Low	6	0	4.835
42	Non-GCB	1	331	male	65	testis	Extra Nodal	268.46	Low	6.1	High	89	High	13.4	0	8.4
43	Non-GCB	0	1837	female	77	groin LN	Intra Nodal	287.05	High	1.8	Low	11.76	Low	2.65	0	0.38
44	Non-GCB	0	301	male	16	others	Extra Nodal	278.03	High	95	High	131.64	High	1.7	2.315	12
45	Non-GCB	1	431	male	39	others	Extra Nodal	286.64	High	2	Low	131.58	High	9.9	0.0295	2.425
46	Non-GCB	0	315	male	44	neck LN	Intra Nodal	274.85	Low	0.6	Low	116.45	High	38.7	0.04	0.17
47	Non-GCB	1	1179	male	75	testis	Extra Nodal	75.38	Low	22.5	High	47.38	Low	45.25	0.01	10.606
48	Non-GCB	0	527	male	64	others	Extra Nodal	276.09	High	5.352	High	117.85	High	42.4	1.71	12.5415
49	Non-GCB	0	2146	male	53	testis	Extra Nodal	217.24	Low	4.8	High	41.23	Low	50.3	0.005	4.2265
50	Non-GCB	0	2409	female	72	others	Extra Nodal	286.33	High	19	High	87.18	High	6.15	0	7.46
51	GCB	0	364	female	58	colon	Extra Nodal	218.95	Low	0.606	Low	25.78	Low	18.35	0.005	6.197
52	Non-GCB	0	2362	male	67	testis	Extra Nodal	147.02	Low	4.8	High	0.607	Low	24.2	0.03	4.4585
53	GCB	1	308	female	27	others	Extra Nodal	249.99	Low	13	High	89.13	High	17.1	0.0055	3.025
54	Non-GCB	0	1832	male	37	others	Extra Nodal	231.7	Low	13	High	13.48	Low	4.8	0.9505	2.515
55	Non-GCB	0	2408	female	61	others	Extra Nodal	287.56	High	20	High	58.31	Low	16.15	0	12.93
56	Non-GCB	0	1827	female	63	others	Extra Nodal	293.52	High	0.5	Low	95.77	High	9.85	0.105	0.015
57	Non-GCB	1	351	male	67	others	Extra Nodal	288.95	High	1.3	Low	71.03	Low	3.1	0	4.1405
58	Non-GCB	0	2160	female	44	others	Extra Nodal	275.1	Low	52	High	45.19	Low	2.85	0.025	23.511
59	Non-GCB	1	197	female	54	others	Extra Nodal	258.58	Low	8	High	46.46	Low	4.7	0.01	17.21
60	Non-GCB	0	1819	female	44	others	Extra Nodal	278.09	High	2.6	High	64.85	Low	2.8	0	2.6875
61	Non-GCB	0	1835	female	34	others	Extra Nodal	277.08	High	7	High	74.93	Low	2.4	0	4.57
62	Non-GCB	0	1940	female	51	neck LN	Intra Nodal	295.99	High	0.97	Low	110.39	High	5.35	0	6.732
63	GCB	0	1823	male	50	neck LN	Intra Nodal	293.34	High	30.8	High	76.75	Low	29.8	0	7.8575
64	GCB	0	1639	male	19	colon	Extra Nodal	58.26	Low	0.7	Low	0.758	Low	33.1	0	0.0575
65	GCB	0	2692	male	57	others	Intra Nodal	294.32	High	13.7	High	68.14	Low	5.9	0.345	20.32
66	GCB	0	1984	female	74	others	Extra Nodal	294.39	High	6.8	High	17.54	Low	10.3	0	4.9895
67	Non-GCB	0	1845	male	63	testis	Extra Nodal	224.49	Low	10	High	48.64	Low	29.9	0.075	6.0795
68	Non-GCB	0	2344	female	77	neck LN	Intra Nodal	286.41	High	7.7	High	47.31	Low	6.6	0.01	1.6465
69	Non-GCB	0	1822	male	65	testis	Extra Nodal	287.26	High	19	High	55.99	Low	8.9	0.01	21.685
70	GCB	0	1970	male	52	groin LN	Intra Nodal	295.44	High	71	High	93.96	High	3.3	0.015	20.925
71	Non-GCB	0	1831	male	48	others	Intra Nodal	295.47	High	7	High	99.56	High	9.35	0	1.8755
72	Non-GCB	1	1841	male	59	neck LN	Intra Nodal	273.67	Low	24	High	69.21	Low	8.4	0.005	17.76
73	GCB	0	1826	male	15	neck LN	Intra Nodal	294.69	High	30	High	63.53	Low	1.4	0.0475	14.11
74	GCB	1	92	male	86	colon&intestine	Extra Nodal	275.42	Low	0.04	Low	82.84	High	8.8	0.03	0.257
75	Non-GCB	1	2427	female	60	neck LN	Intra Nodal	260.54	Low	26	High	29.69	Low	14.3	0.03	6.773
76	Non-GCB	0	219	male	68	others	Extra Nodal	237.34	Low	14	High	41.35	Low	5.1	0.035	4.951
77	GCB	0	1975	female	56	groin LN	Intra Nodal	290.34	High	55	High	38.4	Low	12.8	0.32	13.819
78	Non-GCB	1	475	male	48	others	Extra Nodal	268.65	Low	2	Low	105.81	High	4.6	0.005	2.318
79	GCB	0	1929	female	58	others	Extra Nodal	290.6	High	10	High	18.66	Low	13.85	0.005	10.205
80	Non-GCB	0	2430	female	50	others	Extra Nodal	194.88	Low	0.87	Low	110.94	High	7.6	0.008	6.7445
81	GCB	0	1814	female	73	others	Extra Nodal	197.83	Low	13.9	High	120.16	High	10.55	0.033	10.47
82	GCB	0	1820	female	28	others	Extra Nodal	180.07	Low	1.7	Low	85.87	High	11.7	0.008	1.4835
83	Non-GCB	1	1355	male	75	others	Extra Nodal	182.19	Low	0.89	Low	167.82	High	11.5	0.021	2.12
84	Non-GCB	1	181	male	19	neck LN	Intra Nodal	163.36	Low	0.9	Low	75.51	Low	0.6	0	0.079
85	Non-GCB	0	140	male	50	colon	Extra Nodal	294.7	High	7.3	High	109.71	High	18	0.05	8.8675
86	GCB	0	1819	male	67	colon	Extra Nodal	160.86	Low	4	High	2.143	Low	16.9	0	3.469
87	Non-GCB	1	587	male	52	testis	Extra Nodal	191.24	Low	5.6	High	132.68	High	3.8	0.0075	15.57
88	Non-GCB	0	1821	female	47	others	Intra Nodal	190.02	Low	3	High	136.03	High	4.25	0.0085	0.6935
89	Non-GCB	1	1201	male	66	testis	Extra Nodal	40.54	Low	0.5	Low	39.59	Low	33.9	0.075	0.941
90	GCB	0	1836	female	61	others	Extra Nodal	163.94	Low	5	High	98.17	High	3.65	0	0.297
91	Non-GCB	0	1817	male	60	testis	Extra Nodal	287.65	High	40	High	85.63	High	40.4	0.755	24.265
92	GCB	0	1819	female	49	others	Extra Nodal	293.74	High	5.4	High	84.58	High	14.4	0	3.3235
93	Non-GCB	1	155	male	28	neck LN	Intra Nodal	214.56	Low	32.6	High	191.15	High	32.15	0.047	46.645
94	Non-GCB	0	252	male	68	testis	Extra Nodal	211.3	Low	33	High	116.46	High	52.4	5.275	3.87
95	GCB	0	264	female	62	colon	Extra Nodal	268.7	Low	2.4	Low	129.04	High	16.2	0.02	6.8985
96	Non-GCB	0	216	male	61	colon	Extra Nodal	204.72	Low	0.4	Low	94.36	High	3.25	0.005	0.5305
97	Non-GCB	0	115	female	28	neck LN	Intra Nodal	195.93	Low	1.8	Low	92.21	High	9.7	0.012	1.791
98	GCB	1	458	male	36	colon	Extra Nodal	84.93	Low	0.04	Low	0.684	Low	6.9	0.01	0.093
99	Non-GCB	0	101	male	49	colon&intestine	Extra Nodal	187.52	Low	1.6	Low	107.73	High	8.6	0.0035	12.0565
100	Non-GCB	0	130	male	17	colon&retroperitoneum	Extra Nodal	270.13	Low	0.3	Low	82.41	Low	31.9	0.04	1.5845
101	GCB	0	1819	male	16	colon&retroperitoneum	Extra Nodal	160.36	Low	7.5	High	12.41	Low	8.05	0.0255	2.9505
102	Non-GCB	0	1208	female	45	others	Extra Nodal	164.82	Low	7.8	High	64.05	Low	10.2	0.505	0.8625
103	GCB	0	1049	female	64	groin LN	Intra Nodal	172.76	Low	60.7	High	7.237	Low	7.75	2.804	4.732
104	Non-GCB	1	27	female	66	others	Extra Nodal	51.6	Low	0.96	Low	82.89	High	7.6	0	0.746
105	GCB	1	256	male	37	colon&intestine	Intra Nodal	226.47	Low	0.15	Low	24.72	Low	6.3	0.01	0.0615
106	GCB	1	386	male	55	testis	Extra Nodal	236.92	Low	26.3	High	67.09	Low	17.3	0.0315	18.85
107	GCB	1	313	male	35	colon	Extra Nodal	265.38	Low	1.6	Low	25.03	Low	29.6	0.021	1.2675
108	Non-GCB	1	676	male	49	others	Extra Nodal	290.48	High	12.2	High	103.58	High	26.2	1.1495	9.445
109	Non-GCB	0	226	female	65	others	Extra Nodal	281.66	High	27.5	High	24.75	Low	11.45	0.055	2.925
110	Non-GCB	0	1825	female	34	others	Extra Nodal	222.1	Low	7.6	High	2.019	Low	8.45	0.02	1.465
111	Non-GCB	0	2191	female	50	others	Extra Nodal	184.75	Low	0.7	Low	115.18	High	30.9	0	0.37
112	Non-GCB	0	1813	male	57	testis	Extra Nodal	227.56	Low	64.6	High	37.26	Low	46	0.015	13.59
113	Non-GCB	0	1822	female	45	others	Extra Nodal	289.46	High	0.1	Low	58.86	Low	11.25	0.005	0.05
114	Non-GCB	0	1846	male	49	others	Extra Nodal	268.4	Low	1.1	Low	28.39	Low	12.7	0	0.48
115	Non-GCB	1	183	male	74	others	Extra Nodal	233.62	Low	0.8	Low	96.03	High	7.7	0.255	3.36
116	GCB	1	25	male	37	others	Intra Nodal	76.03	Low	0.2	Low	1.887	Low	11.8	0	0
117	GCB	0	1830	female	30	others	Extra Nodal	278.77	High	37	High	91.35	High	21.35	0	16.455
118	Non-GCB	0	1828	male	27	neck LN	Intra Nodal	295.29	High	70.9	High	74.89	Low	10.45	0.285	11.33
119	Non-GCB	0	1813	male	50	colon	Extra Nodal	292.09	High	5	High	77.89	Low	7.65	0.02	2.155
120	GCB	1	1651	female	58	neck LN	Intra Nodal	284.02	High	19.5	High	75.02	Low	6.166	1.03	4.63
121	Non-GCB	1	95	female	26	neck LN	Intra Nodal	270.79	Low	6.2	High	109.52	High	10.4	0.1015	1.706
122	Non-GCB	0	1833	male	58	others	Extra Nodal	270.4	Low	38	High	50.7	Low	35.2	0.06	6.24
123	Non-GCB	1	123	male	86	testis	Extra Nodal	202.64	Low	6.4	High	86.83	High	18.6	0.08	13.95
124	GCB	0	1840	female	73	neck LN	Intra Nodal	293.27	High	55	High	168.26	High	46.65	7.42	11.28
125	Non-GCB	0	1828	male	68	colon&mediastinum	Extra Nodal	224.51	Low	18.5	High	5.935	Low	27.6	0.482	0.8195
126	Non-GCB	0	1827	female	45	others	Extra Nodal	296.21	High	10.4	High	100.86	High	32.05	2.965	2.782
127	GCB	0	145	female	66	neck LN	Intra Nodal	171.23	Low	0.01	Low	20.67	Low	9.55	0	0.2
128	GCB	0	607	female	53	neck LN	Intra Nodal	287.29	High	2.3	Low	58.05	Low	10.05	0.1175	0.5195
129	GCB	0	1839	male	52	neck LN	Intra Nodal	258.63	Low	5.4	High	20.79	Low	20.6	0.34	1.465
130	Non-GCB	0	245	male	61	neck LN	Intra Nodal	278.34	High	6	High	91.43	High	35.8	1.015	1.995
131	Non-GCB	1	822	male	59	others	Extra Nodal	287.18	High	4	High	50.65	Low	58.8	0.72	1.647
132	Non-GCB	1	292	male	74	neck LN	Intra Nodal	214.35	Low	0.02	Low	69.76	Low	8.85	0	0.01
133	Non-GCB	0	1827	male	71	others	Extra Nodal	30.96	Low	3.3	High	3.93	Low	6.35	0.025	0.01
134	Non-GCB	1	670	male	62	groin LN	Intra Nodal	287.51	High	1.8	Low	3.373	Low	2.5	0.01	1.205
135	GCB	1	1617	male	64	others	Extra Nodal	269.18	Low	1	Low	34.57	Low	8.8	0	0.81
136	Non-GCB	0	151	female	52	neck LN	Intra Nodal	275.47	High	16.7	High	106	High	33.55	0.095	8.05
137	Non-GCB	0	414	female	59	others	Extra Nodal	263.36	Low	4.5	High	21.73	Low	18.1	0.7585	0.56
138	GCB	0	1859	female	67	neck LN	Intra Nodal	293.85	High	41.4	High	75.95	Low	23.7	0.015	27.19
139	Non-GCB	0	356	male	67	groin LN&retroperitoneum	Intra Nodal	206.87	Low	1.4	Low	81.31	Low	40.2	0.24	0.38
140	GCB	0	1826	male	81	colon&intestine	Extra Nodal	272.71	Low	28.9	High	79.71	Low	40	0.227	21.495
141	Non-GCB	1	1813	female	68	others	Extra Nodal	223.74	Low	1.1	Low	89.82	High	17.15	0	0.985
142	Non-GCB	0	160	female	56	neck LN	Intra Nodal	259.59	Low	42	High	58.7	Low	9.3	7.2	13.7
143	Non-GCB	0	201	female	45	neck LN	Intra Nodal	292.66	High	28.19	High	175.99	High	9.1	0.035	8.585
144	GCB	0	311	female	67	neck LN	Intra Nodal	86.31	Low	6	High	7.707	Low	0.975	0.02	3.54
145	Non-GCB	0	107	female	64	neck LN	Intra Nodal	281.13	High	42	High	91.43	High	33.6	0.205	28.425
146	GCB	0	427	male	53	neck LN	Intra Nodal	288.03	High	10.23	High	83.83	High	33.25	0.07	3.59
147	GCB	0	210	female	55	neck LN	Intra Nodal	261.71	Low	10	High	137.68	High	12.25	0.1435	6.9015
148	Non-GCB	0	237	male	53	colon	Extra Nodal	269.27	Low	4.2	High	83.09	High	19.25	0.015	1.615
149	Non-GCB	0	1378	female	68	neck LN	Intra Nodal	256.88	Low	10.6	High	64.78	Low	26.25	0.418	5.5425
150	Non-GCB	0	211	male	53	neck LN	Intra Nodal	146.71	Low	1.1	Low	0.795	Low	10.35	0.17	0.41
151	GCB	0	395	male	48	neck LN	Intra Nodal	289.24	High	11.5	High	101.63	High	12.65	2.22	5.89
152	GCB	0	160	male	62	groin LN	Intra Nodal	188.46	Low	9	High	88.15	High	13.45	0.02	10.82
153	GCB	0	174	male	64	others	Extra Nodal	260.17	Low	0.6	Low	34.03	Low	6.1	0	0.31
154	Non-GCB	0	699	male	72	others	Extra Nodal	209.84	Low	9.6	High	53.42	Low	8	3.165	6.87
155	Non-GCB	0	297	female	38	others	Extra Nodal	255.2	Low	2.2	Low	117.85	High	9	0.005	2.875
156	GCB	0	1672	male	23	others	Intra Nodal	291.77	High	78	High	87.14	High	28.9	0.695	23.68
157	Non-GCB	0	1536	female	60	others	Extra Nodal	132.68	Low	40	High	46.68	Low	6.7	1.92	20.67
158	Non-GCB	0	393	female	60	groin LN	Intra Nodal	287.22	High	8	High	101.48	High	20.2	0.02	7.445
159	GCB	0	321	male	44	neck LN	Intra Nodal	213.91	Low	7.8	High	29.33	Low	54.1	0	4.44
160	GCB	0	312	male	63	others	Extra Nodal	258.61	Low	0.9	Low	72.72	Low	14.8	0.34	0.47
161	GCB	0	664	female	50	neck LN	Intra Nodal	245.63	Low	1	Low	53.47	Low	7.2	0.195	1.59
162	GCB	0	1420	female	42	others	Extra Nodal	284.51	High	7	High	78.62	Low	12.9	0.005	12.245
163	Non-GCB	0	166	female	53	others	Extra Nodal	236.7	Low	0.4	Low	18.22	Low	6.65	0	0.22
164	Non-GCB	0	115	female	56	groin LN	Intra Nodal	252.24	Low	22	High	45.56	Low	17.05	0.3	29.42
165	GCB	0	240	male	54	neck LN	Intra Nodal	282.24	High	0.1	Low	39.68	Low	17.1	0.255	0.27
166	Non-GCB	0	239	female	50	groin LN	Intra Nodal	266.31	Low	1.5	Low	46.67	Low	9.6	0.31	4.655
167	GCB	0	1439	male	53	neck LN	Intra Nodal	295.21	High	14.6	High	82.37	Low	11	0.1845	1.3815
168	Non-GCB	0	112	male	55	neck LN	Intra Nodal	280.92	High	2.6	High	70.78	Low	15.2	0	0.405
169	Non-GCB	0	894	male	59	neck LN	Intra Nodal	296.46	High	5.7	High	116.13	High	19.8	0.6265	5.0185
170	Non-GCB	0	200	female	29	others	Intra Nodal	294.5	High	15.3	High	162.43	High	20.8	0.714	8.918
171	Non-GCB	0	281	female	58	others	Intra Nodal	164.22	Low	10.3	High	52.26	Low	24.25	0.17	5.94
172	Non-GCB	0	311	female	66	groin LN	Intra Nodal	211.88	Low	17.2	High	84.85	High	33.4	0.085	5.425
173	GCB	0	1344	male	53	others	Extra Nodal	197.89	Low	10.5	High	38	Low	36.1	0.18	7.59
174	Non-GCB	0	112	male	45	neck LN	Intra Nodal	211.02	Low	23	High	73.2	Low	54.25	0.754	18.005
175	Non-GCB	0	201	male	22	testis	Extra Nodal	203.16	Low	15.3	High	59.31	Low	10	0.885	3.17
176	Non-GCB	0	253	female	36	neck LN	Intra Nodal	189.05	Low	0.9	Low	7.865	Low	15.45	0	0.61
177	Non-GCB	0	215	male	26	neck LN	Intra Nodal	17.37	Low	0.02	Low	0.063	Low	7.4	0	0
178	Non-GCB	0	189	male	36	others	Extra Nodal	88.44	Low	9.8	High	20.44	Low	34.8	0.345	7.06
179	Non-GCB	0	214	female	61	others	Extra Nodal	187.16	Low	4.7	High	86.23	High	7.5	0.14	9.34
180	GCB	0	549	female	73	groin LN	Intra Nodal	258.82	Low	4.9	High	2.707	Low	6.2	1.61	6.225
181	Non-GCB	0	329	male	58	testis	Extra Nodal	239.57	Low	12.5	High	88.03	High	53.7	0.0715	3.8835
182	Non-GCB	0	211	male	65	groin LN	Intra Nodal	240.88	Low	64.8	High	101.81	High	18.7	3.525	29.06
183	GCB	0	927	female	69	colon&retroperitoneum	Extra Nodal	206.13	Low	2	Low	36.94	Low	2	0.02	0.47
184	Non-GCB	0	452	male	53	neck LN	Intra Nodal	298.13	High	68.8	High	112.47	High	7.6	22.29	4.485
185	Non-GCB	0	310	male	69	testis	Extra Nodal	220.62	Low	6.9	High	109.2	High	54.3	0.0195	15.817
186	Non-GCB	0	373	female	63	others	Intra Nodal	210.71	Low	24.2	High	114.3	High	84.1	14.875	5.805
187	Non-GCB	0	250	female	54	others	Extra Nodal	144.71	Low	3.2	High	18.2	Low	15.65	0.18	1.445
188	Non-GCB	0	127	male	66	neck LN	Intra Nodal	107.71	Low	0.08	Low	27.57	Low	6.25	0.005	0.145
189	Non-GCB	0	337	male	74	others	Extra Nodal	185.1	Low	0.08	Low	99.66	High	6.5	0.01	1.685
190	Non-GCB	0	778	male	57	testis	Extra Nodal	271.19	Low	52	High	87.07	High	41.9	1.895	34.89
